# Supplementary material for: Use of the Hypoxia–Age–Shock Index at Triage to Predict Mortality in Geriatric STEMI Patients Undergoing Primary PCI
Source: Medicina (Kaunas). 2026 Feb 12;62(2):365. doi: 10.3390/medicina62020365 (PMC12943161; doi:10.3390/medicina62020365)
Supplement: Supplementary file 1 [file medicina-62-00365-s001.zip]

Archive with 1 entries (1 files):
- medicina-4127861-supplementary.pdf
